# Supplementary material for: Correlation between the Quantity and Type of Dietary Fiber with the Activity in Mexican Patients with Ulcerative Colitis (UC)
Source: Nutrients. 2024 Sep 21;16(18):3198. doi: 10.3390/nu16183198 (PMC11435422; doi:10.3390/nu16183198)
Supplement: Supplementary file 1 [file nutrients-16-03198-s001.zip]

Archive with 1 entries (1 files):
- nutrients-3209804-supplementary.pdf
